# Supplementary material for: Multi-Omics Integrated Analysis Reveals Correlative Signatures of Short-Chain PFAS Mixtures on Mouse Midbrain Dopaminergic Neurons Involving the TM/5-HT Pathway
Source: Int J Mol Sci. 2026 May 19;27(10):4543. doi: 10.3390/ijms27104543 (PMC13207523; doi:10.3390/ijms27104543)
Supplement: Supplementary file 1 [file ijms-27-04543-s001.zip]

Archive with 1 entries (1 files):
- ijms-4232950-supplementary.pdf
